# Supplementary material for: Metal recovery from spent lithium-ion batteries via two-step bioleaching using adapted chemolithotrophs from an acidic mine pit lake
Source: Front Microbiol. 2024 Jan 30;15:1347072. doi: 10.3389/fmicb.2024.1347072 (PMC10861312; doi:10.3389/fmicb.2024.1347072)
Supplement: Supplementary file 1 [file Table_1.XLSX]

## Sheet: Table S1
Table S1. Amplicon sequence variants table of all bacteria detected.
ASVNumber	Sequence	Fe	FeS	S	Kingdom	Phylum	Class	Order	Family	Genus	Species
asv0001	TACGGGGGGTGCAAGCGTTAATCGGAATCACTGGGCGTAAAGGGTGCGTAGGCGGTGCATTAGGTCTGTCGTGAAATCCCCGGGCTCAACCTGGGAATGGCGGTGGAAACCGGTGTACTAGAGTATGGGAGAGGGTGGTGGAATTCCAGGTGTAGCGGTGAAATGCGTAGAGATCTGGAGGAACATCAGTGGCGAAGGCGGCCACCTGGCCCAATACTGACGCTGAGGCACGAAAGCGTGGGGAGCAAACAGG	1791	5144	3580	Bacteria	Proteobacteria	Gammaproteobacteria	Acidithiobacillales	Acidithiobacillaceae	Acidithiobacillus	thiooxidans
asv0002	GACAGAGGTGGCAAGCGTTGTTCGGAATTACTGGGCGTAAAGAGTCTGTAGGTGGTTTGTCAAGTCTTTGGTGAAAGGCCGTAGCTTAACTATGGGAATGCCAAAGAGACTGGCAGGCTGGAGGCTGGGAGAGGGAAGCGGAATTTCTGGTGTAGCGGTGAAATGCGTAGATATCAGAAGGAAGGCCGGTGGCGAAGGCGGCTTCCTGGAACAGTCCTGACACTGAGAGACGAAAGCGTGGGGAGCAAACAGG	1682	0	0	Bacteria	Nitrospirota	Leptospirillia	Leptospirillales	Leptospirillaceae	Leptospirillum	ferrooxidans
asv0003	TACGTAGGGTGCAAGCGTTGTCCGGATTCATTGGGCGTAAAGAGCTCGTAGGCGGCTTGGCAAGTCAGATGTGAAACCCTCAGGCTCAACCTGGGGATGCCATCTGATACTGCTATGGCTAGAGTATGGTAGGGGACTACGGAATTCCTGGTGTAGCGGTGAAATGCGCAGATATCAGGAGGAACACCAGTGGCGAAGGCGGTAGTCTGGGCCATTACTGACGCTGAGGAGCGAAAGCGTGGGGAGCGAACAGG	455	0	0	Bacteria	Actinobacteriota	Acidimicrobiia	Acidimicrobiales	Acidimicrobiaceae	Ferrithrix	NA
asv0004	GACGTAGGGGGCAAGCGTTGTCCGGAATTACTGGGCGTAAAGGGCGTGTAGGCGGTTTCACACGTAGCGGTTTTCAGCCGCCGGCTCACCCGGCGGAGGGCGGCTAAACGGTGGAACTTGAGGGCAGGAGAGGTGCACGGAATTCCTGGTGGAGCGGTGAAATGCGTAGAGATCAGGAAGAACACCGGTGGCGAAGGCGGTGCACTGGCCTGGCCCTGACGCTGAGGCGCGACAGCGTGGGGAGCGAACGGG	423	0	0	Bacteria	Firmicutes	Sulfobacillia	Sulfobacillales	Sulfobacillaceae	Sulfobacillus	NA
asv0005	TACGTAGGGGGCAAGCGTTGTCCGGAATCACTGGGCGTAAAGGGTGCGTAGGCGGTGTTGTGGGTCTGAGGTGAAAGGTCGGGGCTCAACCCTGAGAATGCCTTGGAAACTGCAAGACTTGAGTGCTGGAGAGGCAAGGGGAATTCCACGTGTAGCGGTGAAATGCGTAGAGATGTGGAGGAATACCAGTGGCGAAGGCGCCTTGCTGGACAGTGACTGACGCTGAGGCACGAAAGCGTGGGGAGCAAACAGG	0	176	824	Bacteria	Firmicutes	Bacilli	Alicyclobacillales	Alicyclobacillaceae	Alicyclobacillus	disulfidooxidans
asv0006	TACGGGGGGTGCAAGCGTTAATCGGAATCACTGGGCGTAAAGGGTGCGTAGGCGGTACGTTAGGTCTGTCGTGAAATCCCCGGGCTCAACCTGGGAATGGCGGTAGAAACCGGCGCACTAGAGTATGGGAGAGGGTGGTGGAATTCCAGGTGTAGCGGTGAAATGCGTAGATATCTGGAGGAACATCAGTGGCGAAGGCGGCCACCTGGCCCAATACTGACGCTGAGGCACGAAAGCGTGGGGAGCAAACAGG	234	0	0	Bacteria	Proteobacteria	Gammaproteobacteria	Acidithiobacillales	Acidithiobacillaceae	Acidithiobacillus	ferrooxidans
asv0007	TACGAAGGGGGCTAGCGTTGCTCGGAATGACTGGGCGTAAAGGGCGCGTAGGCGGTTTATATAGTCAGGCGTGAAATTCCTGGGCTCAACCTGGGGACTGCGCTTGATACGTGTAGACTTGAGTGAGGAAGAGGGTCGTGGAATTCCCAGTGTAGAGGTGAAATTCGTAGATATTGGGAAGAACACCGGTGGCGAAGGCGGCGACCTGGTCCTTTACTGACGCTGAGGCGCGAAAGCGTGGGGAGCAAACAGG	203	0	0	Bacteria	Proteobacteria	Alphaproteobacteria	Acetobacterales	Acetobacteraceae	NA	NA
asv0008	TACGAAGGGGGCTAGCGTTGCTCGGAATGACTGGGCGTAAAGGGCGCGTAGGCGGACGGCACAGTCAGGCGTGAAATTCCTGGGCTCAACCTGGGGACTGCGTCTGAGACGTGTTGTCTTGAGTATGGAAGAGGGTTGTGGAATTTCCAGTGTAGAGGTGAAATTCGTAGATATTGGAAAGAACACCGGTGGCGAAGGCGGCAACCTGGTCCATTACTGACGCTGAGGCGCGAAAGCGTGGGGAGCAAACAGG	182	0	0	Bacteria	Proteobacteria	Alphaproteobacteria	Acetobacterales	Acetobacteraceae	Acidiphilium	multivorum
asv0009	TACAGAGGATGCAAGCGTTATCCGGAATGATTGGGCGTAAAGCGTCTGTAGGTGGCTTTTTAAGTCCGCCGTCAAATCCCAGGGCTCAACCCTGGACAGGCGGTGGAAACTACCAAGCTGGAGTACGGTAGGGGCAGAGGGAATTTCCGGTGGAGCGGTGAAATGCGTAGAGATCGGAAAGAACACCAACGGCGAAAGCACTCTGCTGGGCCGACACTGACACTGAGAGACGAAAGCTAGGGGAGCGAATGGG	131	0	0	Bacteria	Cyanobacteria	Cyanobacteriia	Chloroplast	NA	NA	NA
asv0010	GACAGAGGTGGCAAGCGTTGTTCGGAGTTACTGGGCGTAAAGAGTCTGTAGGTGGTTTGTCAAGTCTTTGGTGAAAGGCCGTGGCTTAACCATGGGAATGCCAAAGAGACTGGCAGACTGGAGGCTGGGAGAGGGAAGCGGAATTTCTGGTGTAGCGGTGAAATGCGTAGATATCAGAAGGAAGGCCGGTGGCGAAGGCGGCTTCCTGGAACAGGCCTGACACTGAGAGACGAAAGCGTGGGGAGCAAACAGG	40	0	0	Bacteria	Nitrospirota	Leptospirillia	Leptospirillales	Leptospirillaceae	Leptospirillum	ferriphilum
asv0011	TACAGAGGGTGCAAGCGTTAATCGGATTTACTGGGCGTAAAGCGTGCGTAGGTGGCCAATTAAGTCAAATGTGAAATCCCCGAGCTTAACTTGGGAATTGCATTCGATACTGGTTGGCTAGAGTATGGGAGAGGATGGTAGAATTCCAGGTGTAGCGGTGAAATGCGTAGAGATCTGGAGGAATACCGATGGCGAAGGCAGCCATCTGGCCTAATACTGACACTGAGGTACGAAAGCATGGGGAGCAAACAGG	0	0	133	Bacteria	Proteobacteria	Gammaproteobacteria	Pseudomonadales	Moraxellaceae	Acinetobacter	lwoffii
asv0012	GACGTAGGGGGCAAGCGTTGTCCGGATTTATTGGGCGTAAAGAGCTCGTAGGCGGCTTAGCAAGTCGGATGTGAAATCTCCAGGCTTAACCTGGAGTCGCCATCCGATACTGCTATGGCTAGAGTCCGGTAGAGGATCGTGGAATTCCTGGTGTAGCGGTGAAATGCGCAGATATCAGGAGGAACACCAACGGCGAAGGCAGCGATCTGGGCCGGTACTGACGCTGAGGAGCGAAAGCGTGGGGAGCGAACAGG	22	0	0	Bacteria	Actinobacteriota	Acidimicrobiia	Acidimicrobiales	Acidimicrobiaceae	Ferrimicrobium	NA
asv0013	TACGGAGGGTGCAAGCGTTATCCGGATTTATTGGGTTTAAAGGGTCCGTAGGCGGATCTGTAAGTCAGTGGTGAAATCTCACAGCTTAACTGTGAAACTGCCATTGATACTGCAGGTCTTGAGTAAATTTGAAGTGGCTGGAATAAGTAGTGTAGCGGTGAAATGCATAGATATTACTTAGAACACCAATTGCGAAGGCAGGTCACTAAGATTTAACTGACGCTGATGGACGAAAGCGTGGGGAGCGAACAGG	0	0	121	Bacteria	Bacteroidota	Bacteroidia	Flavobacteriales	Weeksellaceae	Chryseobacterium	hominis
asv0014	TACGTAGGGGGCAAGCGTTGTCCGGAATGACTGGGCGTAAAGCGCGCGCAGGCGGTCTATCACGTCTGAGGTGAAAGTTCAGGGCTCAACCCTGGGATTGCCTTGGAAACGGGTGGACTTGAGGGTCGGAGAGGCAAGGGGAATTCCACGTGTAGCGGTGAAATGCGTAGATATGTGGAGGAATACCAGTGGCGAAGGCGCCTTGCTGGACGAAACCTGACGCTGAGGCGCGAAGGCGTGGGGAGCAAACAGG	25	0	0	Bacteria	Firmicutes	Bacilli	Alicyclobacillales	Alicyclobacillaceae	Acidibacillus	NA
asv0015	TACGTAGGTGGCAAGCGTTATCCGGAATTATTGGGCGTAAAGTGCGCGTAGGCGGTTTTTTAAGTCTGATGTGAAAGCCCACGGCTCAACCGTGGAGGGTCATTGGAAACTGGAAAACTTGAGTGCAGAAGAGGAAAGTGGAATTCCATGTGTAGCGGTGAAATGCGCAGAGATATGGAGGAACACCAGTGGCGAAGGCGACTTTCTGGTCTGTAACTGACGCTGATGTGCGAAAGCGTGGGGATCAAACAGG	0	0	102	Bacteria	Firmicutes	Bacilli	Staphylococcales	Staphylococcaceae	Staphylococcus	warneri
asv0016	TACGAAGGGGGCTAGCGTTGCTCGGAATGACTGGGCGTAAAGGGCGCGTAGGCGGCTTGTACAGTCGGGCGTGAAATTCCTGGGCTCAACCTGGGGACTGCGTCTGATACGTGCTGGCTTGAGTGTGGAAGAGGGTCGTGGAATTTCCAGTGTAGAGGTGAAATTCGTAGATATTGGAAAGAACACCGGTGGCGAAGGCGGCGACCTGGTTCATTACTGACGCTGAGGCGCGAAAGCGTGGGGAGCAAACAGG	17	0	0	Bacteria	Proteobacteria	Alphaproteobacteria	Acetobacterales	Acetobacteraceae	Acidiphilium	NA
asv0017	TACGGAGGGTGCAAGCGTTAATCGGAATTACTGGGCGTAAAGCGTGCGTAGGCGGTAAGTTAAGTCTGCTGTGAAATCCCTGGGCTCAACCTGGGAATGGCGGTGGATACTGGCTTGCTGGAGTACGGTAGAGGAAGGTGGAATTCCCGGTGTAGCGGTGAAATGCGTAGAGATCGGGAGGAACATCAGTGGCGAAGGCGACCTTCTGGACCAGTACTGACGCTGAGGCACGAAAGCGTGGGGAGCAAACAGG	17	0	0	Bacteria	Proteobacteria	Gammaproteobacteria	Xanthomonadales	Rhodanobacteraceae	Metallibacterium	NA
asv0018	TACGTAGGGTGCGAGCGTTAATCGGAATTACTGGGCGTAAAGCGTGCGCAGGCGGTTTGCTAAGACCGATGTGAAATCCCCGGGCTCAACCTGGGAACTGCATTGGTGACTGGCAGGCTAGAGTATGGCAGAGGGGGGTAGAATTCCACGTGTAGCAGTGAAATGCGTAGAGATGTGGAGGAATACCGATGGCGAAGGCAGCCCCCTGGGCCAATACTGACGCTCATGCACGAAAGCGTGGGGAGCAAACAGG	3	1	72	Bacteria	Proteobacteria	Gammaproteobacteria	Burkholderiales	Burkholderiaceae	Burkholderia-Caballeronia-Paraburkholderia	pseudomallei
asv0019	TACGTAGGGTGCGAGCGTTATCCGGAATTATTGGGCGTAAAGAGCTCGTAGGCGGTTTGTCGCGTCTGTCGTGAAAGTCCGGGGCTTAACCCCGGATCTGCGGTGGGTACGGGCAGACTAGAGTGCAGTAGGGGAGACTGGAATTCCTGGTGTAGCGGTGGAATGCGCAGATATCAGGAGGAACACCGATGGCGAAGGCAGGTCTCTGGGCTGTAACTGACGCTGAGGAGCGAAAGCATGGGGAGCGAACAGG	0	0	86	Bacteria	Actinobacteriota	Actinobacteria	Micrococcales	Micrococcaceae	Micrococcus	luteus
asv0020	TACGAAGGGTGCAAGCGTTACTCGGAATTACTGGGCGTAAAGCGTGCGTAGGTGGTTGTTTAAGTCTGTTGTGAAAGCCCTGGGCTCAACCTGGGAATTGCAGTGGATACTGGGCGACTAGAGTGTGGTAGAGGGTAGTGGAATTCCCGGTGTAGCAGTGAAATGCGTAGAGATCGGGAGGAACATCCATGGCGAAGGCAGCTACCTGGACCAACACTGACACTGAGGCACGAAAGCGTGGGGAGCAAACAGG	0	0	83	Bacteria	Proteobacteria	Gammaproteobacteria	Xanthomonadales	Xanthomonadaceae	Stenotrophomonas	rhizophila
asv0021	TACGTAGGGGGCTAGCGTTATCCGGATTTACTGGGCGTAAAGGGTGCGTAGGTGGTCTTTCAAGTCGGTGGTTAAAGGCTACGGCTCAACCGTAGTTAGCCTCCGAAACTGGAAGACTTGAGTGCAGGAGAGGAAAGTGGAATTCCCAGTGTAGCGGTGAAATGCGTAGATATTGGGAGGAACACCAGTAGCGAAGGCGGCTTTCTGGACTGCAACTGACACTGAGGCACGAAAGCGTGGGTAGCAAACAGG	0	0	82	Bacteria	Firmicutes	Clostridia	Peptostreptococcales-Tissierellales	Peptostreptococcaceae	Peptostreptococcus	anaerobius
asv0022	TACAGAGGGTGCAAGCGTTAATCGGAATTACTGGGCGTAAAGCGTGCGTAGGTGGTTCGGTAAGTCAGATGTGAAAGCCCTGGGCTCAACCTGGGAACTGCATTTGATACTGTCGAGCTAGAGTTTGGTAGAGGGAAGTGGAATTCCACGTGTAGCGGTGAAATGCGTAGATATGTGGAGGAACACCAGTGGCGAAGGCGGCTTCCTGGACTAAAACTGACACTGAGGCACGAAAGCGTGGGGAGCAAACAGG	19	0	0	Bacteria	Proteobacteria	Gammaproteobacteria	Acidiferrobacterales	Acidiferrobacteraceae	Acidiferrobacter	NA
asv0023	TACAGAGGGTGCGAGCGTTAATCGGATTTACTGGGCGTAAAGCGTGCGTAGGCGGCTTTTTAAGTCGGATGTGAAATCCCCGAGCTTAACTTGGGAATTGCATTCGATACTGGGAAGCTAGAGTATGGGAGAGGATGGTAGAATTCCAGGTGTAGCGGTGAAATGCGTAGAGATCTGGAGGAATACCGATGGCGAAGGCAGCCATCTGGCCTAATACTGACGCTGAGGTACGAAAGCATGGGGAGCAAACAGG	0	0	75	Bacteria	Proteobacteria	Gammaproteobacteria	Pseudomonadales	Moraxellaceae	Acinetobacter	bereziniae
asv0024	TACGTATGGAGCGAGCGTTGTCCGGAATTATTGGGCGTAAAGGGTACGCAGGCGGTTTAATAAGTCGAATGTTAAAGATCGGGGCTCAACCCCGTAAAGCATTGGAAACTGATAAACTTGAGTAGTGGAGAGGAAAGTGGAATTCCTAGTGTAGTGGTGAAATACGTAGATATTAGGAGGAATACCAGTAGCGAAGGCGACTTTCTGGACACAAACTGACGCTGAGGTACGAAAGCGTGGGGAGCAAACAGG	0	0	73	Bacteria	Firmicutes	Clostridia	Peptostreptococcales-Tissierellales	Finegoldia	NA	NA
asv0025	TACGAAGGGGGCTAGCGTTGCTCGGAATGACTGGGCGTAAAGGGCGCGTAGGCGGTTTACATAGTCAGGCGTGAAATTCCCGGGCTCAACCTGGGGACTGCGCTTGATACGTGTAGACTTGAGTGAGGAAGAGGGTCGTGGAATTCCCAGTGTAGAGGTGAAATTCGTAGATATTGGGAAGAACACCGGTGGCGAAGGCGGCGACCTGGTCCTTTACTGACGCTGAGGCGCGAAAGCGTGGGGAGCAAACAGG	16	0	0	Bacteria	Proteobacteria	Alphaproteobacteria	Acetobacterales	Acetobacteraceae	NA	NA
asv0026	TACAGAGGGTGCGAGCGTTAATCGGAATTACTGGGCGTAAAGCGAGTGTAGGTGGCTCATTAAGTCACATGTGAAATCCCCGGGCTTAACCTGGGAACTGCATGTGATACTGGTGGTGCTAGAATATGTGAGAGGGAAGTAGAATTCCAGGTGTAGCGGTGAAATGCGTAGAGATCTGGAGGAATACCGATGGCGAAGGCAGCTTCCTGGCATAATATTGACACTGAGATTCGAAAGCGTGGGTAGCAAACAGG	0	20	0	Bacteria	Proteobacteria	Gammaproteobacteria	Pseudomonadales	Moraxellaceae	Moraxella	osloensis
asv0027	TACATAGGGTGCAAGCGTTATTCGGATTTATTGGGCGTAAAGAGCTCGTAGGCGGTTCAACAAGTCGGGTGTTAAACCCCCAGGCTTAACCTGGGGCCGCCACCCGAAACTGTTGTGACTAGAGTTTGGTAGGGGATCACGGAATTCCTGGTGTAGCGGTGGAATGCGCAGATATCAGGAGGAACACCAGTAGCGAAGGCGGTGATCTGGGCCAATACTGACGCTGAGGAGCGAAAGCGTGGGGAGCGAACAGG	15	0	0	Bacteria	Actinobacteriota	Acidimicrobiia	NA	NA	NA	NA
asv0028	TACGTAGGGGGCAAGCGTTGTCCGGAATCATTGGGCGTAAAGCGCGTGTAGGCGGCTCGATAAGTCTGCTGTGAAAGTCCAGGGCTCAACCCTGGAATGCCGGTGGAAACTGTCGAGCTAGAGTCCGGAAGAGGCGAGTGGAATTCCTGGTGTAGCGGTGAAATGCGCAGATATCAGGAGGAACACCAATTGCGAAGGCAGCTCGCTGGGACGGTACTGACGCTGAGACGCGAAAGCGTGGGGAGCAAACAGG	13	0	0	Bacteria	Actinobacteriota	Thermoleophilia	Solirubrobacterales	Solirubrobacteraceae	Conexibacter	NA
asv0029	GACGTAGGGGGCAAGCGTTGTCCGGAATTACTGGGCGTAAAGGGCGTGTAGGCGGTGGCGTACGTAGCGGTTTTAAGCCGTCGGCTCACCCGACGGAGGGTCGCTAAACGGCGCGACTGGAGGGCAGGAGAGGTGCGTGGAATTCCTGGTGGAGCGGTGAAATGCGTAGAGATCAGGAAGAACACCCGTGGCGAAGGCGACGCACTGGCCTGTCCCTGACGCTGAGGCGCGACAGCGTGGGGAGCAAACGGG	14	0	0	Bacteria	Firmicutes	Sulfobacillia	Sulfobacillales	Sulfobacillaceae	Sulfobacillus	NA
asv0030	TACGGAGGATGCGAGCGTTATCCGGATTTATTGGGTTTAAAGGGAGCGTAGGTGGATTGGTAAGTCAGCCTGTGAAAGTTTGCGGCTCAACCGTAAAATTGCAGTTGATACTGTCAGTCTTGAGTACAGTAGAGGTTAGCGGAATTCGTGGTGTAGCGGTGAAATGCTTAGATATCACGAAGAACTCCAATTGCGAAGGCAGCTGACTAGACTGTAACTGACACTGAGGCTCGAAAGTGTGGGTATCAAACAGG	0	0	54	Bacteria	Bacteroidota	Bacteroidia	Bacteroidales	Bacteroidaceae	Bacteroides	NA
asv0031	TACGGGGGGTGCAAGCGTTAATCGGAATCACTGGGCGTAAAGGGTGCGTAGGCGGTGCATTAGGTCTGTCGTGAAATCCCCGGGCTCAACCTGGGAATGGCGGTGGAAACCGGTGTACTAGAGTATGGGAGAGGGTGGTGGAATTCCAGGNNNNNNNNNNCCCCCCCCCCCCCCCCCCCCCCCCCCCCCCCCCCCCCCCCCCCCCCCCCCCCCCCCCCCCCCCCCCCCCCCCCCCCCCCCCCCCCCCCCCCCCCCCCCCCCCCCCCCCCCCCCCCCCCCCCCCCCCCCCCCCCCCCCCCCCCCCCCCCC	5	7	12	Bacteria	Proteobacteria	NA	NA	NA	NA	NA
asv0032	TACAGAGGGTGCGAGCGTTAATCGGAATTACTGGGCGTAAAGCGTGCGTAGACGGTCGTGCAAGTCGGGTGTGAAAGCCCCGGGCTCAACCTGGGAATTGCATTCGAGACTGCTCGGCTAGGGTGCGGAAGAGGGAAGCGGAATTTCCGGTGTAGCGGTGAAATGCGTAGATATCGGAAGGAACACCAGTGGCGAAAGCGGCTTCCTGGTCCGACACCGACGTTCAGGCACGAAAGCGTGGGGAGCAAACAGG	7	0	0	Bacteria	Proteobacteria	Gammaproteobacteria	Gammaproteobacteria Incertae Sedis	Unknown Family	Acidibacter	NA
asv0033	TACGAAGGGGGCTAGCGTTGCTCGGAATCACTGGGCGTAAAGGGTGCGTAGGCGGGTCTTTAAGTCAGGGGTGAAATCCTGGAGCTCAACTCCAGAACTGCCTTTGATACTGAAGATCTTGAGTTCGGGAGAGGTGAGTGGAACTGCGAGTGTAGAGGTGAAATTCGTAGATATTCGCAAGAACACCAGTGGCGAAGGCGGCTCACTGGCCCGATACTGACGCTGAGGCACGAAAGCGTGGGGAGCAAACAGG	0	1	34	Bacteria	Proteobacteria	Alphaproteobacteria	Rhizobiales	Xanthobacteraceae	Bradyrhizobium	elkanii
asv0034	TACGTAGGTGGCAAGCGTTGTCCGGATTTATTGGGCGTAAAGCGAGCGCAGGCGGTTTTTTAGGTCTGATGTGAAAGCCTTCGGCTTAACCGGAGAAGTGCATCGGAAACCGGGAGACTTGAGTGCAGAAGAGGACAGTGGAACTCCATGTGTAGCGGTGAAATGCGTAGATATATGGAAGAACACCAGTGGCGAAGGCGGCTGTCTGGTCTGCAACTGACGCTGAGGCTCGAAAGCATGGGTAGCGAACAGG	5	0	0	Bacteria	Firmicutes	Bacilli	Lactobacillales	Lactobacillaceae	Lactobacillus	hilgardii
asv0035	TACCAGCACCCCGAGTGGTCGGGACGATTATTGGGCCTAAAGCATCCGTAGCCGGTTCTGCAAGTCCCCCGTTAAATCCAGCTGCTCAACAGATGGGCCGCGGAGGATACTACAGAGCTAGGAGGCAGGAGAGGCAAGCGGTACTCAGTGGGTAGGGGTAAAATCCGTTGATCCATTGAAGACCACCAGTGGCGAAGGCGGCTTGCCAGAATGCGCTCGACGGTGAGGGATGAAAGCTGGGGGAGCAAACCGG	3	0	0	Archaea	Crenarchaeota	Nitrososphaeria	Nitrososphaerales	Nitrososphaeraceae	NA	NA
asv0036	TACCAGCACCCCGAGTGGTCGGGACGATTATTGGGCCTAAAGCATCCGTAGCCGGTTTTACAAGTCCTCCGTTAAATCCAACTGCTTAACAGATGGGCCGCGGAGGATACTATAAGACTAGGAGGCAGGAGAGGCAAGCGGTACTCAGTGGGTAGGGGTAAAATCCGTTGATCCATTGAAGACCACCAGTGGCGAAGGCGGCTTGCCAGAATGCGCTCGACGGTGAGGGATGAAAGCTGGGGGAGCAAACCGG	8	0	0	Archaea	Crenarchaeota	Nitrososphaeria	Nitrososphaerales	Nitrososphaeraceae	NA	NA
asv0037	TACGGAGGGAGCTAGCGTTGTTCGGAATTACTGGGCGTAAAGCGCACGTAGGCGGCTTTGTAAGTCAGAGGTGAAAGCCTGGAGCTCAACTCCAGAACTGCCTTTGAGACTGCATCGCTCAAATCCAGGAGAGGTCAGTGGAATTCCGAGTGTAGAGGTGAAATTCGTAGATATTCGGAAGAACACCAGTGGCGAAGGCGGCTGACTGGACTGGTATTGACGCTGAGGTGCGAAAGCGTGGGGAGCAAACAGG	0	7	0	Bacteria	Proteobacteria	Alphaproteobacteria	Sphingomonadales	Sphingomonadaceae	Sphingomonas	paucimobilis
asv0038	TACGTAGGGGGCGAGCGTTGTCCGGAATTATTGGGCGTAAAGCGCGCGCAGGCGGTCCCTTAAGTCTGATGTGAAAGCCCACGGCTCAACCGTGGAGGGTCATTGGAAACTGGGGGACTTGAGTGCAGAAGAGGAGAGCGGAATTCCACGTGTAGCGGTGAAATGCGTAGAGATGTGGAGGAACACCAGTGGCGAAGGCGGCTCTCTGGTCTGTAACTGACGCTGAGGCGCGAAAGCGTGGGGAGCAAACAGG	0	0	40	Bacteria	Firmicutes	Bacilli	Bacillales	Bacillaceae	Geobacillus	NA
asv0039	TACGTAGGTGGCAAGCGTTATCCGGAATTATTGGGCGTAAAGCGCGCGTAGGCGGTTTTTTAAGTCTGATGTGAAAGCCCACGGCTCAACCGTGGAGGGTCATTGGAAACTGGAAAACTTGAGTGCAGAAGAGGAAAGTGGAATTCCATGTGTAGCGGTGAAATGCGCAGAGATATGGAGGAACACCAGTGGCGAAGGCGACTTTCTGGTCTGTAACTGACGCTGATGTGCGAAAGCGTGGGGATCAAACAGG	3	0	0	Bacteria	Firmicutes	Bacilli	Staphylococcales	Staphylococcaceae	Staphylococcus	aureus
asv0040	TACGAAGGGGGCTAGCGTTGCTCGGAATGACTGGGCGTAAAGGGCGCGTAGGCGGCTTGCATAGTTAGGCGTGAAATTCCTGGGCTCAACCTGGGGACTGCGTCTAATACATGCAGGCTTGAGTGTGAAAGAGGGTCGTGGAATTTCCAGTGTAGAGGTGAAATTCGTAGATATTGGAAAGAACACCGGTGGCGAAGGCGGCGACCTGGTTCATTACTGACGCTGAGGCGCGAAAGCGTGGGGAGCAAACAGG	7	0	0	Bacteria	Proteobacteria	Alphaproteobacteria	Acetobacterales	Acetobacteraceae	Acidiphilium	acidophilum
asv0041	TACGTAGGTGGCAAGCGTTGTCCGGAATTATTGGGCGTAAAGCGCGCGCAGGCGGATTGGTCAGTCTGTCTTAAAAGTTCGGGGCTTAACCCCGTGATGGGATGGAAACTGCCAATCTAGAGTATCGGAGAGGAAAGTGGAATTCCTAGTGTAGCGGTGAAATGCGTAGATATTAGGAAGAACACCAGTGGCGAAGGCGACTTTCTGGACGAAAACTGACGCTGAGGCGCGAAAGCCAGGGGAGCGAACGGG	0	9	0	Bacteria	Firmicutes	Negativicutes	Veillonellales-Selenomonadales	Veillonellaceae	Veillonella	dispar
asv0042	TACGTAGGGGGCGAGCGTTGTTCGGAATTACTGGGCGTAAAGCGCACGCAGGCGGACCAGTAAGTCTGTCGTCAAAGGCGGAGGCTCAACCTTCGTTCCACGATAGATACTGCGGGTCTAGAGTATGTGAGAGGGAAGTGGAATTCCCGGTGTAGCGGTGAAATGCGTAGATATCGGGAGGAACACCAGTGGCGAAGGCGGCTTCCTGGCACACAACTGACGCTCATGTGCGAAAGCCAGGGCAGCGAACGGG	4	0	0	Bacteria	Synergistota	Synergistia	Synergistales	Synergistaceae	Cloacibacillus	evryensis
asv0043	TACGTAGGGTGCGAGCGTTGTCCGGAATTACTGGGCGTAAGGAGCTCGTAGGCGGTTTGTCACGTCGTCTGTGAAATCCCTCGGCTTAACCGGGGGCGTGCAGGCGATACGGGCAGACTTGAGTACTACAGGGGAGACTGGAATTCCTGGTGTAGCGGTGAAATGCGCAGATATCAGGAGGAACACCGGTGGCGAAGGCGGGTCTCTGGGTAGTAACTGACGCTGAGGAGCGAAAGCATGGGTAGCGAACAGG	6	0	0	Bacteria	Actinobacteriota	Actinobacteria	Corynebacteriales	Dietziaceae	Dietzia	maris
asv0044	TACGAAGGGGGCTAGCGTTGTTCGGATTTACTGGGCGTAAAGCGCACGTAGGCGGATTTTTAAGTCAGGGGTGAAATCCCGGGGCTCAACCCCGGAACTGCCTTTGATACTGGAAGTCTTGAGTGTGGAAGAGGTGAGTGGAATTCCGAGTGTAGAGGTGAAATTCGTAGATATTCGGAGGAACACCAGTGGCGAAGGCGGCTCACTGGTCCATTACTGACGCTGAGGTGCGAAAGCGTGGGGAGCAAACAGG	7	0	0	Bacteria	Proteobacteria	Alphaproteobacteria	Rhizobiales	Rhizobiaceae	Paramesorhizobium	NA
asv0045	TACGTAGGTGGCAAGCGTTGTCCGGAATTATTGGGCGTAAAGCGCGCGCAGGCGGTCCTTTAAGTCTGATGTGAAATCTTGCGGCTCAACCGCAAGCGGTCATTGGAAACTGGGGGACTTGAGTGCAGAAGAGGAAAGTGGAATTCCACGTGTAGCGGTGAAATGCGTAGAGATGTGGAGGAACACCAGTGGCGAAGGCGGCTTTCTGGTCTGTAACTGACGCTGAGGCGCGAAAGCGTGGGGAGCAAACAGG	0	6	0	Bacteria	Firmicutes	Bacilli	Bacillales	Bacillaceae	Bacillus	thermoamylovorans
asv0046	GACGTAGGGGGCAAGCCTTGTCCGGATTTATTGGGCGTAAAGAGCTCGTAGGCGGCTTAGCAAGTCGGATGTGAAATCTCCAGGCTTAACCTGGAGTCGCCATCCGATACTGCTATGGCTAGAGTCCGGTAGAGGATCGTGGAATTCCTGGTGTAGCGGTGAAATGCGCAGATATCAGGAGGAACACCAACGGCGAAGGCAGCGATCCGGGCCGGTACTGACGCTGAGGAGCGAAAGCGTGGGGAGCGAACAGG	0	9	0	Bacteria	Actinobacteriota	Acidimicrobiia	Acidimicrobiales	Acidimicrobiaceae	Ferrimicrobium	NA
asv0047	TACGTAGGTCCCGAGCGTTGTCCGGATTTATTGGGCGTAAAGCGAGCGCAGGCGGTTTGATAAGTCTGAAGTTAAAGGCTGTGGCTCAACCATAGTTCGCTTTGGAAACTGTCAAACTTGAGTGCAGAAGGGGAGAGTGGAATTCCATGTGTAGCGGTGAAATGCGTAGATATATGGAGGAACACCGGTGGCGAAAGCGGCTCTCTGGTCTGTAACTGACGCTGAGGCTCGAAAGCGTGGGGAGCGAACAGG	3	1	0	Bacteria	Firmicutes	Bacilli	Lactobacillales	Streptococcaceae	Streptococcus	salivarius
asv0048	TACGGAGGGGGTTAGCGTTGTTCGGAATGACTGGGCGTAAAGCGCGCGTAGGCGGGCTGGAAAGTTGGGGGTGAAATCCCGGGGCTCAACCCCGGAATGGCCTTCAAAACTCCCAGCCTAGAGTTCGAGAGAGGTGAGTGGAATTCCGAGTGTAGAGGTGAAATTCGTAGATATTCGGAGGAACACCAGTGGCGAAGGCGGCTCACTGGCTCGACACTGACGCTGAGGTGCGAAAGCGTGGGGAGCAAACAGG	0	6	0	Bacteria	Proteobacteria	Alphaproteobacteria	Rhodobacterales	Rhodobacteraceae	Rubellimicrobium	NA
asv0049	TACGTAGGGGGCAAGCGTTGTCCGGAATGACTGGGCGTAAAGCGCGCGCAGGCGGTCTATCACGTCTGGGGTGAAAGTTCAGGGCTCAACCCTGAGATGGCCTTGGAAACGGGTGGACTTGAGGGTCGGAGAGGTCAGGGGAATTCCACGTGTAGCGGTGAAATGCGTAGAGATGTGGAGGAATACCAGTGGCGAAGGCGCCTGACTGGACGAAACCTGACGCTGAGGCGCGAAGGCGTGGGGAGCAAACAGG	2	0	0	Bacteria	Firmicutes	Bacilli	Alicyclobacillales	Alicyclobacillaceae	Acidibacillus	NA
asv0050	TACGTAGGGGACAAGCGTTGTCCGGAATCACTGGGCGTAAAGGGCGCGCAGGCGGTGATTTAAGCAGGATGTGAAAGGCTACGGCTCAACCGTAGACATGCACCCTGAACTGGGTCACTTGAGTATTGGAGAGGCAGGCAGAATTCCTGGTGTAGCGGTGAAATGCGTAGATATCAGGAGGAATACCGGAGGCGAAGGCGGCCTGCTGGACAAATACTGACGCTGAGGCGCGAAAGCGTGGGGAGCAAACAGG	3	0	0	Bacteria	Firmicutes	Clostridia	Eubacteriales	Eubacteriaceae	NA	NA
asv0051	TACGGAGGGTGCAAGCGTTAATCGGAATTACTGGGCGTAAAGCGCACGCAGGCGGTCTGTCAAGTCGGATGTGAAATCCCCGGGCTCAACCTGGGAACTGCATTCGAAACTGGCAGGCTAGAGTCTTGTAGAGGGGGGTAGAATTCCAGGTGTAGCGGTGAAATGCGTAGAGATCTGGAGGAATACCGGTGGCGAAGGCGGCCCCCTGGACAAAGACTGACGCTCAGGTGCGAAAGCGTGGGGAGCAAACAGG	4	3	0	Bacteria	Proteobacteria	Gammaproteobacteria	Enterobacterales	Enterobacteriaceae	Klebsiella	NA
asv0052	TACGTAGGGGGCAAGCGTTGTCCGGAATCACTGGGCGTAAAGCGTGCGTAGGCGGTGACGCAAGTCTGGAGTGAAAGTCCAGGGCTCAACCCTGGGAATGCTTTGGAAACTGCGTGACTTGAGTGCTGGAGAGGCAAGGGGAATTCCACGTGTAGCGGTGAAATGCGTAGATATGTGGAGGAATACCAGTGGCGAAGGCGCCTTGCTGGACAGAGACTGACGCTGAGGCACGAAAGCGTGGGGAGCAAACAGG	1	0	0	Bacteria	Firmicutes	Bacilli	Alicyclobacillales	Alicyclobacillaceae	Alicyclobacillus	NA
asv0053	TACGTAGGGGGGCGAGCGTTGTCCGGAATTATTGGGCGTAAAGCGCGCGCAGGCGGTCCCTTAAGTCTGATGTGAAAGCCCACGGCTCAACCGTGGAGGGTCATTGGAAACTGGGGGACTTGAGTGCAGAAGAGGAGAGCGGAATTCCACGTGTAGCGGTGAAATGCGTAGAGATGTGGAGGAACACCAGTGGCGAAGGCGGCTCTCTGGTCTGTAACTGACGCTGAGGCGCGAAAGCGTGGGGAGCAAACAGG	1	0	0	Bacteria	Firmicutes	Bacilli	Bacillales	Bacillaceae	Geobacillus	NA
asv0054	TACGTAGGGTGCGAGCGTTGTCCGGATTTATTGGGCGTAAAGAGCTCGTAGGCGGTTCGATAAGTCGGGTGTGAAATCTCCAGGCTCAACCTGGAGTCGCCACTCGATACTGTCGTGACTAGAGTCCGGTAGGGGACCATGGAATTCCTGGTGTAGCGGTGAAATGCGCAGATATCAGGAGGAACACCAGTAGCGAAGGCGGTGGTCTGGGCCGGAACTGACGCTGAGGAGCGAAAGCGTGGGGAGCGAACAGG	2	0	0	Bacteria	Actinobacteriota	Acidimicrobiia	NA	NA	NA	NA
asv0055	AACGTAGGGGGCGAGCGTTGTCCGGAATTACTGGGCGTAAAGCGCGCGCAGGCGGTCCTTTAAGTCTGATGTGAAATTCCGCGGCTCAACCGCGGGTGTGCATTGGAAACTGGGGGACTTGAGTGCGGAAGAGGGGAGCGGAATTCCCGGTGTAGCGGTGAAATGCGTAGAGATCGGGAGGAACACCAGTGGCGAAGGCGGCTCTCTGGTCCGCAACTGACGCTGAGGCGCGAAAGCGTGGGGAGCGAACAGG	3	0	0	Bacteria	Firmicutes	Bacilli	Bacillales	Bacillaceae	Caldibacillus	NA
asv0056	TACGTAGGGGGCAAGCGTTGTCCGGAGTTACTGGGCGTAAAGGGCGTGTAGGCGGTTCGCTAAGTCGGGTGTGAAAGTGCAGGGCTTAACCTTGCAAGTGCATCCGAAACTGGCGGGCTAGAGGGAAGTAGAGGAAAGCGGAATTCCCGGTGTAGCGGTGAAATGCGTAGATATCGGGAGGAACACCAGTGGCGAAGGCGGCTTTCTGGGCTTTCCCTGACGCTGAGGCGCGAAAGCTGGGGGAGCAAACGGG	3	0	0	Bacteria	Firmicutes	Sulfobacillia	Sulfobacillales	Sulfobacillaceae	NA	NA
asv0057	TACGGAGGGTGCGAGCGTTAATCGGAATAACTGGGCGTAAAGGGCACGCAGGCGGACTTTTAAGTGAGGTGTGAAATCCCCGGGCTTAACCTGGGAATTGCATTTCAGACTGGGGGTCTAGAGTACTTTAGGGAGGGGTAGAATTCCACGTGTAGCGGTGAAATGCGTAGAGATGTGGAGGAATACCGAAGGCGAAGGCAGCCCCTTGGGAATGTACTGACGCTCATGTGCGAAAGCGTGGGGAGCAAACAGG	0	2	0	Bacteria	Proteobacteria	Gammaproteobacteria	Pasteurellales	Pasteurellaceae	Aggregatibacter	aphrophilus
asv0058	TACGGAGGGTGCAAGCGTTAATCGGAATTACTGGGCGTAAAGCGCACGCAGGCGGTTTGTTAAGTCAGATGTGAAATCCCCGGGCTCAACCTGGGAACTGCATCTGATACTGGCAAGCTTGAGTCTCGTAGAGGGGGGTAGAATTCCAGGTGTAGCGGTGAAATGCGTAGAGATCTGGAGGAATACCGGTGGCGAAGGCGGCCCCCTGGACGAAGACTGACGCTCAGGTGCGAAAGCGTGGGGAGCAAACAGG	3	0	0	Bacteria	Proteobacteria	Gammaproteobacteria	Enterobacterales	Enterobacteriaceae	Escherichia-Shigella	coli
asv0059	TACGTAAGGACCGAGCGTTGTCCGGAATCATTGGGCGTAAAGGGTACGTAGGCGGGTATTTAAGTTAGAAGTCAAAGGCTATAGCTCAACTATAGTAAGCTTCTAAAACTGGATACCTTGAGAGATGGAAGGGAAAGTGGAATTCCTAGTGTAGCGGTGGAATGCGCAGATATTAGGAAGAATACCGGTGGCGAAGGCGACTTTCTGGCCATTTTCTGACGCTGAGGTACGAAAGCGTGGGTAGCAAACAGG	0	4	0	Bacteria	Firmicutes	Clostridia	Peptostreptococcales-Tissierellales	Anaerococcus	NA	NA
asv0060	TACGTATGTTCCAAGCGTTATCCGGATTTATTGGGCGTAAAGCGAGCGCAGACGGTTATTTAAGTCTGAAGTGAAAGCCCTCAGCTCAACTGAGGAATTGCTTTGGAAACTGGATGACTTGAGTGCAGTAGAGGAAAGTGGAACTCCATGTGTAGCGGTGAAATGCGTAGATATATGGAAGAACACCAGTGGCGAAGGCGGCTTTCTGGACTGTAACTGACGTTGAGGCTCGAAAGTGTGGGTAGCAAACAGG	2	0	0	Bacteria	Firmicutes	Bacilli	Lactobacillales	Leuconostocaceae	Weissella	cibaria
asv0061	TACGTAGGTGGCGAGCGTTATCCGGAATGATTGGGCGTAAAGGGTGCGTAGGTGGCAGATCAAGTCTGGAGTAAAAGGTATGGGCTCAACCCGTACTGGCTCTGGAAACTGATCAGCTAGAGAACAGAAGAGGACGGCGGAACTCCATGTGTAGCGGTAAAATGCGTAGATATATGGAAGAACACCGGTGGCGAAGGCGGCCGTCTGGTCTGGATTCTGACACTGAAGCACGAAAGCGTGGGGAGCAAATAGG	4	0	0	Bacteria	Firmicutes	Bacilli	Erysipelotrichales	Erysipelotrichaceae	Holdemanella	NA
asv0062	TACGTAGGTGGCAAGCGTTGTCCGGATTTACTGGGTGTAAAGGGCGAGTAGGCGGACTGACAAGTCAGGTGTGAAAGCCCGGGGCTTAACCCCGGGTCTGCATTTGAAACTGTTGGTCTTGAGTATCGGAGAGGCAGGCGGAATTCCCGGTGTAGCGGTGGAATGCGTAGATATCGGGAGGAACACCAGTGGCGAAGGCGGCCTGCTGGACGACAACTGACGCTGAGGAGCGAAAGCGTGGGGAGCAAACAGG	3	0	0	Bacteria	Firmicutes	Clostridia	Oscillospirales	Butyricicoccaceae	UCG-009	NA
asv0063	TACGTAGGGCGCGAGCGTTGTCCGGAATTATTGGGCGTAAAGGGCTTGTAGGCGGTTGGTCGCGTCTGCCGTGAAATTCTCTGGCTTAACTGGGGGCGTGCGGTGGGTACGGGCTGACTTGAGTGCGGTAGGGGAGACTGGAACTCCTGGTGTAGCGGTGGAATGCGCAGATATCAGGAAGAACACCGGTGGCGAAGGCGGGTCTCTGGGCCGTTACTGACGCTGAGGAGCGAAAGCGTGGGGAGCGAACAGG	0	0	10	Bacteria	Actinobacteriota	Actinobacteria	Actinomycetales	Actinomycetaceae	Actinomyces	NA
asv0064	TACGGGGGGTGCAAGCGTTAATCGGAATCACTGGGCGTAAAGGGTGCGTAGGCGGTACGTTAGGTCTGTCGTGAAATCCCCGGGCTCAACCTGGGAATGGCGGTAGAAACCGGCGCACTAGAGTATGGGAGAGGGTGGTGGAATTCCAGGNNNNNNNNNNGGAAACCGGTGTACTAGAGTATGGGAGAGGGTGGTGGAATTCCAGGTGTAGCGGTGAAATGCGTAGAGATCTGGAGGAACATCAGTGGCGAAGGCGGCCACCTGGCCCAATACTGACGCTGAGGCACGAAAGCGTGGGGAGCAAACAGG	2	0	0	Bacteria	Proteobacteria	Gammaproteobacteria	Acidithiobacillales	Acidithiobacillaceae	Acidithiobacillus	ferrooxidans
asv0065	TACGGGGGGTGCAAGCGTTAATCGGAATCACTGGGCGTAAAGGGTGCGTAGGCGGTGCATTAGGTCTGTCGTGAAATCCCCGGGCTCAACCTGGGAATGGCGGTGGAAACCGGTGTACTAGAGTATGGGAGAGGGTGGTGGAATTCCAGGNNNNNNNNNNAGAAACCGGCGCACTAGAGTATGGGAGAGGGTGGTGGAATTCCAGGTGTAGCGGTGAAATGCGTAGATATCTGGAGGAACATCAGTGGCGAAGGCGGCCACCTGGCCCAATACTGACGCTGAGGCACGAAAGCGTGGGGAGCAAACAGG	1	0	0	Bacteria	Proteobacteria	Gammaproteobacteria	Acidithiobacillales	Acidithiobacillaceae	Acidithiobacillus	ferrooxidans
asv0066	TACGTAGGGGGCAAGCGTTGTCCGGAATCACTGGGCGTAAAGCGTGCGTAGGCGGTCGCGTGTGTCTGGGGTGAAAGTCCAGGGCTCAACTCTGGGATTGCCTTGGAAACTGCGTGACTTGAGTACTGGAGAGGCAAGGGGAATTCCGCGTGTAGCGGTGGAATGCGTAGATATGCGGAGGAATACCAGTGGCGAAGGCGCCTTGCTGGACAGTGACTGACGCTGAGGCACGAAAGCGTGGGGAGCAAACAGG	1	0	0	Bacteria	Firmicutes	Bacilli	Alicyclobacillales	Alicyclobacillaceae	Alicyclobacillus	ferripilum
asv0067	TACGTAGGTGGCAAGCGTTGTCCGGAATTATTGGGCGTAAAGCGCGCGCAGGCGGGATATCAAGTCTGTCTTAAAAGTGCGAGGCTCAACCTCGTGAGGGGACAGAAACTGGTATTCTTGAGTGTCGGAGAGGAAAGTGGAATTCCAAGTGTAGCGGTGAAATGCGTAGAGATTTGGAAGAACACCAGTGGCGAAGGCGACTTTCTGGACGATGTCTGACGCTGAGGCGCGAAAGCTAGGGGAGCGAACGGG	1	0	0	Bacteria	Firmicutes	Negativicutes	Veillonellales-Selenomonadales	Sporomusaceae	Anaeromusa-Anaeroarcus	NA
asv0068	GACAGAGGTGGCAAGCGTTGTTCGGAGTTACTGGGCGTAAAGAGTCTGTAGGTGGTTTGTCAAGTCTTTGGTGAAAGGCCGTGGCTTAACCATGGGAATGCCAAAGAGACTGGCAGACTGGAGGCTGGGAGAGGGAAGCGGAATTTCTGGNNNNNNNNNNAGAGACTGGCAGGCTGGAGGCTGGGAGAGGGAAGCGGAATTTCTGGTGTAGCGGTGAAATGCGTAGATATCAGAAGGAAGGCCGGTGGCGAAGGCGGCTTCCTGGAACAGTCCTGACACTGAGAGACGAAAGCGTGGGGAGCAAACAGG	1	0	0	Bacteria	Nitrospirota	Leptospirillia	Leptospirillales	Leptospirillaceae	Leptospirillum	ferrooxidans
asv0069	TACGTATGTCCCGAGCGTTATCCGGATTTATTGGGCGTAAAGCGAGCGCAGACGGTTTATTAAGTCTGATGTGAAAGCCCGGAGCTCAACTCCGGAATGGCATTGGAAACTGGTTAACTTGAGTGCAGTAGAGGTAAGTGGAACTCCATGNNNNNNNNNNGGAAACTGGATGACTTGAGTGCAGTAGAGGAAAGTGGAACTCCATGTGTAGCGGTGAAATGCGTAGATATATGGAAGAACACCAGTGGCGAAGGCGGCTTTCTGGACTGTAACTGACGTTGAGGCTCGAAAGTGTGGGTAGCAAACAGG	1	0	0	Bacteria	Firmicutes	Bacilli	Lactobacillales	Leuconostocaceae	Leuconostoc	NA
asv0070	TACGGAGGATCCGAGCGTTATCCGGATTTATTGGGTTTAAAGGGAGCGTAGGTGGATTGTTAAGTCAGTTGTGAAAGTTTGCGGCTCAACCGTAAAATTGCAGTTGAAACTGGGAGTCTTGAGTACAGTAGAGGTGGGCGGAATTCGTGGTGTAGCGGTGAAATGCTTAGATATCACGAAGAACTCCGATTGCGAAGGCAGCTCACTAGACTGTTACTGACACTGATGCTCGAAAGTGTGGGTATCAAACAGG	0	2	0	Bacteria	Bacteroidota	Bacteroidia	Bacteroidales	Bacteroidaceae	Bacteroides	ovatus
asv0071	TACGTAGGTGGCAAGCGTTGTCCGGATTTATTGGGCGTAAAGGGAGCGCAGGTGGTTTCTTAAGTCTGATGTGAAAGCCCACGGCTTAACCGTGGAGGGTCATTGGAAACTGGGAAACTTGAGTACAGAAGAGGAATGTGGAACTCCATGTGTAGCGGTGGAATGCGTAGATATATGGAAGAACACCAGTGGCGAAGGCGACATTCTGGTCTGTTACTGACACTGAGGCTCGAAAGCGTGGGGAGCAAACAGG	0	0	5	Bacteria	Firmicutes	Bacilli	Lactobacillales	Aerococcaceae	Aerococcus	urinaeequi
asv0072	TACGTAGGGCGCGAGCGTTGTCCGGAATTATTGGGCGTAAAGGGCTTGTAGGTGGCTGGTTGCGTCTGTCGTGAAAGCTCATGGCTTAACTGTGGGTTTGCGGTGGGTACGGGCTGGCTTGAGTGCAGTAGGGGAGGCTGGAATTCCTGGNNNNNNNNNNGGGTACGGGCAGACTAGAGTGCGGTAGGGGAGAATGGAATTCCTGGTGTAGCGGTGGAATGCGCAGATATCAGGAGGAACACCGATGGCGAAGGCAGTTCTCTGGGCCGTAACTGACGCTGAGGAGCGAAAGCGTGGGGAGCGAACAGG	2	0	0	Bacteria	Actinobacteriota	Actinobacteria	Actinomycetales	Actinomycetaceae	Varibaculum	NA
asv0073	TACGTAGGGCGCAAGCGTTATCCGGAATTATTGGGCGTAAAGAGCTTGTAGGCGGTTCGTCGCGTCTGGTGTGAAAGCCCATCGCTTAACGGTGGGTTTGCGCCGGGTACGGGCGGGCTAGAGTGCAGTAGGGGAGACTGGAATTCCCGGNNNNNNNNNNGGGTACGGGCAGACTAGAGTGCAGTAGGGGAGACTGGAATTCCTGGTGTAGCGGTGGAATGCGCAGATATCAGGAGGAACACCGATGGCGAAGGCAGGTCTCTGGGCTGTAACTGACGCTGAGGAGCGAAAGCATGGGGAGCGAACAGG	0	0	4	Bacteria	Actinobacteriota	Actinobacteria	Bifidobacteriales	Bifidobacteriaceae	Gardnerella	NA
asv0074	TACAGAGGGTGCGAGCGTTAATCGGATTTACTGGGCGTAAAGCGTGCGTAGGCGGCTAATTGAGTCGGATGTGAAATCCCCGAGCTTAACTTGGGAATTGCATTCGATACTGGTTAGCTAGAGTGTGGGAGAGGATGGTAGAATTCCAGGNNNNNNNNNNCGATACTGGTTGGCTAGAGTATGGGAGAGGATGGTAGAATTCCAGGTGTAGCGGTGAAATGCGTAGAGATCTGGAGGAATACCGATGGCGAAGGCAGCCATCTGGCCTAATACTGACACTGAGGTACGAAAGCATGGGGAGCAAACAGG	0	0	4	Bacteria	Proteobacteria	Gammaproteobacteria	Pseudomonadales	Moraxellaceae	Acinetobacter	NA
asv0075	TACGTAGGTGGCAAGCGTTGTCCGGAATTATTGGGCGTAAAGCGCGCGCAGGCGGTTCCTTAAGTCTGATGTGAAATCTCGCGGCTCAACCGCGAGCGGCCATTGGAAACTGGGGAACTTGAGTGCAGGAGAGGGGAGCGGAATTCCACGNNNNNNNNNNGGAAACTGGGGGACTTGAGTGCAGAAGAGGAGAGCGGAATTCCACGTGTAGCGGTGAAATGCGTAGAGATGTGGAGGAACACCAGTGGCGAAGGCGGCTCTCTGGTCTGTAACTGACGCTGAGGCGCGAAAGCGTGGGGAGCAAACAGG	0	0	3	Bacteria	Firmicutes	Bacilli	Bacillales	Bacillaceae	Aeribacillus	NA
asv0076	TACGTAGGTGGCAAGCGTTATCCGGAATTATTGGGCGTAAAGCGCGCGTAGGCGGTTTCTTAAGTCTGATGTGAAAGCCCACGGCTCAACCGTGGAGGGTCATTGGAAACTGGGAAACTTGAGTACAGAAGAGGAAAGTGGAATTCCATGNNNNNNNNNNGGAAACTGGGGGACTTGAGTGCAGAAGAGGAAAGTGGAATTCCACGTGTAGCGGTGAAATGCGTAGAGATGTGGAGGAACACCAGTGGCGAAGGCGGCTTTCTGGTCTGTAACTGACGCTGAGGCGCGAAAGCGTGGGGAGCAAACAGG	0	1	0	Bacteria	Firmicutes	Bacilli	Bacillales	Bacillaceae	Bacillus	NA
asv0077	TACAGAGGGTGCGAGCGTTAATCGGATTTACTGGGCGTAAAGCGTGCGTAGGCGGCTAATTGAGTCGGATGTGAAATCCCCGAGCTTAACTTGGGAATTGCATTCGATACTGGTTAGCTAGAGTGTGGGAGAGGATGGTAGAATTCCAGGNNNNNNNNNNCGATACTGGGAAGCTAGAGTATGGGAGAGGATGGTAGAATTCCAGGTGTAGCGGTGAAATGCGTAGAGATCTGGAGGAATACCGATGGCGAAGGCAGCCATCTGGCCTAATACTGACGCTGAGGTACGAAAGCATGGGGAGCAAACAGG	0	0	2	Bacteria	Proteobacteria	Gammaproteobacteria	Pseudomonadales	Moraxellaceae	Acinetobacter	NA
asv0078	TACGTAGGTGGCAAGCGTTGTCCGGAATTATTGGGCGTAAAGCGCGCGCAGGCGGTCCTTTAAGTCTGATGTGAAATCTTGCGGCTCAACCGCAAGCGGTCATTGGAAACTGGGGGACTTGAGTGCAGAAGAGGAAAGTGGAATTCCACGNNNNNNNNNNGGAAACCGGTGTACTAGAGTATGGGAGAGGGTGGTGGAATTCCAGGTGTAGCGGTGAAATGCGTAGAGATCTGGAGGAACATCAGTGGCGAAGGCGGCCACCTGGCCCAATACTGACGCTGAGGCACGAAAGCGTGGGGAGCAAACAGG	0	1	0	Bacteria	Firmicutes	Bacilli	Bacillales	Bacillaceae	Bacillus	NA
asv0079	TACAGAGGGTGCGAGCGTTAATCGGATTTACTGGGCGTAAAGCGTGCGTAGGCGGCTTTTTAAGTCGGATGTGAAATCCCCGAGCTTAACTTGGGAATTGCATTCGATACTGGGAAGCTAGAGTATGGGAGAGGATGGTAGAATTCCAGGNNNNNNNNNNGGAAACCGGTGTACTAGAGTATGGGAGAGGGTGGTGGAATTCCAGGTGTAGCGGTGAAATGCGTAGAGATCTGGAGGAACATCAGTGGCGAAGGCGGCCACCTGGCCCAATACTGACGCTGAGGCACGAAAGCGTGGGGAGCAAACAGG	0	0	1	Bacteria	Proteobacteria	Gammaproteobacteria	Pseudomonadales	Moraxellaceae	Acinetobacter	modestus

## Sheet: Table S2
Table S2. Representation of the ten most abundant bacterial genera and their species in enriched cultures as a function of energy substrates.
Genus	Fe	FeS	S
Acidiphilium	3.81481	0	0
Acidithiobacillus	37.5556	95.2593	66.2963
Acinetobacter	0	0	3.98148
Alicyclobacillus	0.037037	3.25926	15.2593
Ferrithrix	8.42593	0	0
Chryseobacterium	0	0	2.24074
Leptospirillum	31.9074	0	0
Staphylococcus	0.0555556	0	1.88889
Sulfobacillus	8.09259	0	0
Others	10.1111	1.48148	10.3333
Species	Fe	FeS	S
Acidiphilium acidophilum	0.12963	0	0
Acidiphilium multivorum	3.37037	0	0
Acidithiobacillus ferrooxidans	4.38889	0	0
Acidithiobacillus thiooxidans	33.1667	95.2593	66.2963
Acinetobacter bereziniae	0	0	1.38889
Acinetobacter lwoffii	0	0	2.46296
Alicyclobacillus disulfidooxidans	0	3.25926	15.2593
Ferrithrix (NA*)	8.42593	0	0
Chryseobacterium hominis	0	0	2.24074
Leptospirillum ferrooxidans	31.1667	0	0
Leptospirillum ferriphilum	0.740741	0	0
Staphylococcus warneri	0	0	1.88889
Sulfobacillus (NA*)	8.09259	0	0
Others	10.5185	1.48148	10.463
*NA – species not available
